# Supplementary material for: Connectivity in a pond system influences migration and genetic structure in threespine stickleback
Source: Ecol Evol. 2013 Jan 18;3(3):492–502. doi: 10.1002/ece3.476 (PMC3605840; doi:10.1002/ece3.476)
Supplement: Supplementary file 2 [file ece30003-0492-SD2.txt]

DPS vs No GAC1125
0.0
0.1
0.2
0.3
0.4
0.5
0.6
a71
a71
a71
a71
a71
a71
a71
a71
a71a71 a71
a71
a71
a71
a71
a71
a71a71a71
a71
a71
a71
a71
a71
a71 a71
a71
a71
a71
a71
a71
a71
a71
a71
a71a71
a71
a71
a71a71
a71
a71
a71a71
a71
a71
a71 a71
a71
a71
a71
a71
a71
a71
a71
a71
a71a71
a71
a71
a71
a71
a71
a71
a71
a71
a71
a71
a71
a71
a71
a71
a71
a71
a71
a71
a71 a71
a71
a71 a71
a71
a71
a71
a71
a71
a71
a71
a71
a71a71
a71
a71
a71
a71
a71a71
a71
a71
a71
a71
a71
a71
a71
a71
a71
a71
a71
a71
a71
a71
a71
a71
a71a71
a71
a71
a71
a71
a71
a71
a71
a71
a71
a71
a71 a71
a71
a71
a71
a71
a71
a71a71a71
a71
a71
a71
a71
a71
a71
a71
a71
a71
a71
a71
a71a71
a71
a71
a71
a71 a71
a71
a71
a71
a71
a71a71
a71
a71
a71
a71
a71a71
a71
a71
a71
A
R2 = 0.891
0.0 0.1 0.2 0.3 0.4 0.5 0.6
DPS vs No GAC1125
0.0
0.1
0.2
0.3
0.4
0.5
0.6
a71
a71
a71
a71a71
a71
a71
a71
a71
a71
a71
a71
a71
a71
a71
a71
a71a71a71
a71
a71
a71
a71
a71
a71
a71
a71
a71
a71
a71
a71
a71
a71
a71 a71
a71
a71
a71
a71a71
a71
a71
a71a71
a71
a71
a71
a71
a71
a71
a71
a71
a71
a71
a71
a71
a71a71
a71
a71
a71
a71
a71
a71
a71
a71 a71
a71
a71
a71
a71
a71
a71
a71
a71
a71
a71
a71
a71 a71
a71
a71
a71
a71
a71
a71
a71a71
a71
a71
a71
a71
a71
a71
a71
a71
a71 a71
a71
a71 a71
a71
a71
a71
a71
a71
a71 a71
a71
a71
a71
a71a71
a71
a71
a71
a71
a71
a71
a71
a71
a71
a71
a71
a71
a71
a71
a71a71a71
a71
a71
a71
a71
a71
a71
a71
a71a71
a71
a71
a71
a71
a71
a71 a71
a71
a71
a71
a71
a71
a71
a71
a71
a71
a71
a71
a71 a71
a71
a71
a71
a71 a71
a71
B
R2 = 0.903
0.0 0.1 0.2 0.3 0.4 0.5 0.6
DPS vs No GAC1125
0.0
0.1
0.2
0.3
0.4
0.5
0.6
a71
a71
a71
a71
a71
a71
a71
a71
a71
a71
a71
a71
a71
a71
a71
a71
a71a71a71
a71
a71
a71
a71
a71
a71
a71
a71
a71
a71
a71
a71
a71
a71
a71a71
a71
a71
a71a71
a71
a71
a71a71
a71a71
a71
a71
a71
a71
a71
a71
a71
a71
a71
a71
a71a71
a71a71
a71
a71
a71
a71
a71
a71 a71
a71
a71
a71
a71
a71
a71
a71
a71
a71
a71
a71
a71
a71
a71a71
a71
a71
a71
a71
a71
a71
a71
a71
a71a71
a71
a71a71
a71
a71a71
a71
a71
a71
a71
a71
a71
a71
a71
a71
a71
a71
a71
a71
a71
a71
a71
a71
a71
a71
a71
a71
a71
a71a71
a71
a71
a71
a71
a71 a71
a71a71
a71
a71
a71
a71
a71
a71
a71
a71
a71
a71
a71
a71
a71
a71a71
a71
a71
a71
a71
a71
a71
a71
a71
C
R2 = 0.911
0.0 0.1 0.2 0.3 0.4 0.5 0.6
DPS vs No GAC1125
0.0
0.1
0.2
0.3
0.4
0.5
0.6
a71
a71
a71
a71
a71
a71
a71
a71
a71
a71
a71
a71
a71
a71
a71
a71
a71a71
a71
a71
a71
a71
a71
a71 a71
a71
a71
a71
a71
a71
a71
a71 a71
a71
a71a71
a71
a71
a71
a71
a71a71
a71
a71a71
a71
a71
a71
a71
a71
a71
a71
a71
a71
a71
a71a71
a71
a71
a71
a71
a71
a71
a71 a71
a71
a71
a71
a71
a71
a71
a71
a71
a71
a71a71 a71
a71
a71
a71
a71
a71
a71
a71
a71
a71
a71
a71
a71a71
a71
a71
a71
a71
a71
a71
a71
a71
a71
a71
a71
a71 a71
a71
a71
a71
a71
a71
a71
a71
a71
a71
a71
a71
a71
a71
a71
a71
a71
a71
a71
a71
a71
a71
a71
a71a71
a71
a71a71
a71a71
a71
a71
a71
a71
a71
a71
a71a71
a71
a71
a71
a71
a71
a71 a71
a71
a71 a71
a71
a71
a71
a71
a71
a71
a71
a71
a71 a71
a71
a71a71
a71
a71
a71
D
R2 = 0.675
0.0 0.1 0.2 0.3 0.4 0.5 0.6
